# Supplementary material for: Effect of Dietary Xylanase Inclusion on Growth Performance, Nutrient Digestibility, and Digesta Viscosity of Weaned Pigs Fed Wheat–Soybean Meal-Based Diets
Source: Animals (Basel). 2024 Nov 13;14(22):3255. doi: 10.3390/ani14223255 (PMC11591498; doi:10.3390/ani14223255)
Supplement: Supplementary file 1 [file animals-14-03255-s001.zip]

Archive with 1 entries (1 files):
- animals-3275360-supplementary.pdf
